# Supplementary material for: Enhanced autophagy interacting proteins negatively correlated with the activation of apoptosis-related caspase family proteins after focal ischemic stroke of young rats
Source: BMC Neurosci. 2022 Sep 28;23:55. doi: 10.1186/s12868-022-00740-w (PMC9516802; doi:10.1186/s12868-022-00740-w)
Supplement: Supplementary file 2 — Additional file 2: Neurological score between the young and adult groups (1 and 3 days of reperfusion after 30, 60 and 90 min of ischemia). [file 12868_2022_740_MOESM2_ESM.xlsx]

## Sheet: Sheet1
	Young							Adult
Sham	0	0	0	0	0	0	0	0	0	0	0	0	0	0
30min/1d	0	0	0	0	0	0	0	0	0	0	0	0	0	0
30min/3d	0	0	0	0	0	0	0	0	1	1	1	2	1	3
60min/1d	0	0	0	0	0	0	0	0	1	1	1	2	2	2
60min/3d	0	0	1	1	1	3	2	2	2	2	2	1	3	3
90min/1d	0	1	1	1	1	2	2	2	2	2	2	2	2	3
90min/3d	2	2	2	1	3	1	3	2	3	3	4	3	4	4
